# Supplementary material for: Longitudinal White Matter Maturation in Preterm Infants: Functional Pathway-Specific Trajectories and Associations with Motor Outcomes
Source: J Clin Med. 2026 Jan 20;15(2):823. doi: 10.3390/jcm15020823 (PMC12842470; doi:10.3390/jcm15020823)
Supplement: Supplementary file 1 [file jcm-15-00823-s001.zip]

Archive with 1 entries (1 files):
- jcm-4046037-supplementary.pdf
